# Supplementary material for: Changes in the Fatty Acid Profile of Lactating Women Living in Poland—A Comparison with the Fatty Acid Profile of Selected Infant Formulas
Source: Nutrients. 2024 Jul 25;16(15):2411. doi: 10.3390/nu16152411 (PMC11314165; doi:10.3390/nu16152411)
Supplement: Supplementary file 1 [file nutrients-16-02411-s001.zip]

Archive with 1 entries (1 files):
- nutrients-3101703-supplementary.pdf
